# Supplementary material for: Participant Adherence in Repeated-Dose Clinical Studies Using Video-Based Observation: Retrospective Data Analysis
Source: JMIR Mhealth Uhealth. 2025 Apr 7;13:e65668. doi: 10.2196/65668 (PMC12012396; doi:10.2196/65668)
Supplement: Multimedia Appendix 1 [file mhealth_v13i1e65668_app1.xlsx]

## Sheet: Sheet1
Appendix 1. The proportion of SAI outcome by category
Cohort	Study day	Proportion(%)
		Verified on-time dosing	Verified deviated dosing	Unverified dosing	Missed dosing
1	2	93.3333	5.55556	1.11111	0
	3	97.7778	1.11111	1.11111	0
	4	92.2222	6.66667	1.11111	0
	6	98.8764	1.1236	0	0
	7	96.6292	2.24719	1.1236	0
	8	89.8876	6.74157	3.37079	0
	10	97.7011	1.14943	0	1.14943
	11	93.1034	6.89655	0	0
	12	96	2.29885	1.14943	1.14943
	14	92.9412	5.88235	1.17647	0
	≥15	94.6588	4.1543	0.890208	0.296736
	Cohort overall	94.7541	4.01639	0.983607	0.245902
2	1	86	6.66667	6.66667	0
	2	93.3333	6.66667	0	0
	6	84	7.69231	7.69231	0
	7	84.6154	15.3846	0	0
	9	100	0	0	0
	10	100	0	0	0
	11	92.3077	7.69231	0	0
	Cohort overall	91.5789	6.31579	2.10526	0
3	1	100	0	0	0
	2	100	0	0	0
	4	92	4.34783	0	4.34783
	5	100	0	0	0
	6	100	0	0	0
	10	100	0	0	0
	11	90	5.26316	5.26316	0
	Cohort overall	97.351	1.3245	0.662252	0.662252
4	1	100	0	0	0
	2	97.2222	2.77778	0	0
	12	93.9394	6.06061	0	0
	13	100	0	0	0
	14	93.9394	6.06061	0	0
	≥15	98.6784	0.881057	0	0.440529
	Cohort overall	97.9899	1.75879	0	0.251256
5	1	90	5	5	0
	2	98	0	0	2
	3	100	0	0	0
	4	94.8718	5.12821	0	0
	13	97.2973	0	0	2.7027
	14	97.2973	2.7027	0	0
	≥15	98.5222	0.985222	0.492611	0
	Cohort overall	97.2414	1.6092	0.689655	0.45977
6	1	80.6818	2.27273	11.3636	5.68182
	2	87.5	3.40909	4.54545	4
	3	92.0455	3.40909	1.13636	4
	4	91.8605	1.16279	3.48837	4
	5	94	3.48837	1.16279	2.32558
	6	88	3.48837	3.48837	5.81395
	7	88.3721	1.16279	4.65116	5.81395
	8	87	3.48837	2.32558	8.13953
	9	93.0233	1.16279	2.32558	4
	10	90.6977	1.16279	5.81395	2.32558
	11	90.6977	2.32558	5.81395	1.16279
	12	91.8605	3.48837	1.16279	4
	13	88	3.48837	8.13953	1.16279
	14	89.5349	3.48837	4.65116	2.32558
	≥15	89.1914	5.52805	3.71287	1
	Cohort overall	89.2238	4.08753	4.00495	2.68373
7	3	100	0	0	0
	5	100	0	0	0
	7	100	0	0	0
	9	100	0	0	0
	10	100	0	0	0
	12	100	0	0	0
	13	100	0	0	0
	14	100	0	0	0
	≥15	100	0.357782	0.357782	0
	Cohort overall	100	0.321027	0.321027	0
8	1	0	0	100	0
	2	92.2222	0	7.77778	0
	3	92.2222	0	6.66667	1.11111
	4	94.4444	0	5.55556	0
	5	96.6667	0	3.33333	0
	6	95.5556	0	4.44444	0
	7	94.4444	0	5.55556	0
	8	96.6667	0	3.33333	0
	9	97.7778	0	1.11111	1.11111
	10	96.6667	0	3.33333	0
	11	94.4444	0	5.55556	0
	12	96.6667	0	2.22222	1.11111
	13	98.8889	0	1.11111	0
	14	96.6667	0	3.33333	0
	≥15	97.1429	0	2.53968	0.31746
	Cohort overall	92.9762	0	6.74603	0.277778
9	3	86.6667	0	13.3333	0
	4	91.1111	0	8.88889	0
	5	97.7778	0	2.22222	0
	6	95.5556	0	4.44444	0
	7	93.3333	0	6.66667	0
	Cohort overall	93.3333	0	6.66667	0
10	4	100	0	0	0
	5	97.7273	0	2.27273	0
	6	100	0	0	0
	7	100	0	0	0
	8	100	0	0	0
	11	100	0	0	0
	Cohort overall	99.5283	0	0.471698	0
11	5	100	0	0	0
	6	95.5556	0	4.44444	0
	7	97.7778	0	2.22222	0
	8	88.6364	0	11.3636	0
	9	96.4286	0	3.57143	0
	12	78.5714	0	21.4286	0
	Cohort overall	93.1818	0	6.81818	0
12	2	100	0	0	0
	3	100	0	0	0
	4	100	0	0	0
	8	100	0	0	0
	9	100	0	0	0
	10	100	0	0	0
	11	100	0	0	0
	12	96.4286	0	3.57143	0
	13	100	0	0	0
	14	98.2143	0	1.78571	0
	≥15	100	0	0.425733	0.331126
	Cohort overall	99.2457	0	1	0.301724
13	1	100	0	0	0
	2	100	0	0	0
	3	93.75	0	6.25	0
	4	100	0	0	0
	5	100	0	0	0
	6	100	0	0	0
	7	100	0	0	0
	8	100	0	0	0
	9	100	0	0	0
	10	97.9167	0	2.08333	0
	11	100	0	0	0
	12	100	0	0	0
	13	100	0	0	0
	14	97.9167	0	0	2.08333
	≥15	99.1199	0	0.247525	0.632563
	Cohort overall	99.1347	0	0.304022	0.561272
14	2	96.5517	3.44828	0	0
	3	96.5517	3.44828	0	0
	5	100	0	0	0
	6	100	0	0	0
	8	96.2963	3.7037	0	0
	9	96.2963	3.7037	0	0
	11	100	0	0	0
	Cohort overall	97.9695	2.03046	0	0
All data is presented as a detailed proportion of SAI outcome with the decimal point discarded and expressed as an integer.
SAI, self-administration of the investigational medicinal product
