# Supplementary material for: Participant Adherence in Repeated-Dose Clinical Studies Using Video-Based Observation: Retrospective Data Analysis
Source: JMIR Mhealth Uhealth. 2025 Apr 7;13:e65668. doi: 10.2196/65668 (PMC12012396; doi:10.2196/65668)
Supplement: Multimedia Appendix 2 [file mhealth_v13i1e65668_app2.xlsx]

## Sheet: Multimedia Appendix (0811)
Cohort	Reference period a			Subsequent period			P-value	Statistical analysis b
	Study day	N	Deviation(min)	Study day	N	Deviation(min)
1	2,3,4	90	5.0 ± 44.0	6	89	4.5 ± 22.2	.74	paired t-test
				7	88	1.9 ± 38.9	.46
				8	86	14.8 ± 39.5	.06
				10	86	8.8 ± 24.3	.40
				11	87	9.1 ± 33.1	.33
				12	85	9.3 ± 59.4	.60
				14	84	12.7 ± 49.1	.24
				≥15	85	9.5 ± 53.3	.36
				Cohort overall		8.1 ± 44.8	N/A
2	1,2,6	15	7.6 ± 52.1	7	13	8.7 ± 48.6	.72	Wilcoxon signed-rank test
				9	13	7.2 ± 16.0	.37
				10	13	-1.9 ± 12.2	.67
				11	13	6.9 ± 32.9	.83
				Cohort overall		6.3 ± 41.2
3	1,2,4	23	-6.3 ± 27.8	5	22	-9.3 ± 26.3	.33	Wilcoxon signed-rank test
				6	22	-3.1 ± 26.1	.83
				10	19	5.4 ± 24.6	.17
				11	18	10.9 ± 28.9	.02
				Cohort overall		-2.7 ± 27.5	N/A
4	1,2,12	36	-3.5 ± 39.6	13	33	-5.5 ± 21.6	.48	paired t-test
				14	33	7.1 ± 44.2	.14
				≥15	33	-3.1 ± 25.1	.94
				Cohort overall		-2.5 ± 31.2	N/A
5	1,2,3	40	-0.5 ± 26.4	4	39	2.5 ± 27.5	.57	paired t-test
				13	36	-2.7 ± 23.4	.47
				14	37	-2.6 ± 24.2	.36
				≥15	37	3.9 ± 22.6	.12
				Cohort overall		1.5 ± 24.4	N/A
6	2,3,4	44	11.3 ± 49.9	5	43	24.7 ± 53.9	.05	paired t-test
				6	42	22.3 ± 54.3	.04
				8	41	13.9 ± 55.9	.80
				9	42	13.5 ± 47.7	.71
				10	41	20.5 ± 49.0	.07
				11	42	23.6 ± 53.6	.17
				12	42	16.1 ± 53.1	.55
				13	42	29.2 ± 55.0	.05
				14	42	23.7 ± 50.4	.11
				≥15	43	24.1 ± 56.4	.02
				Cohort overall		21.5 ± 54.5	N/A
7	3,5,7	8	-14.3 ± 30.9	9	8	-3.0 ± 10.3	.46	Wilcoxon signed-rank test
				10	8	-7.4 ± 11.2	.84
				12	8	-4.9 ± 19.0	.31
				13	8	-5.6 ± 13.9	.20
				14	8	-1.5 ± 19.7	.20
				≥15	8	-8.3 ± 33.4	.46
				Cohort overall		-8.3 ± 32.4	N/A
8	2,3,4	45	24.0 ± 50.5	5	45	25.8 ± 53.4	.76	paired t-test
				6	45	32.6 ± 54.8	.17
				7	45	23.8 ± 54.2	.82
				8	45	26.0 ± 51.1	.87
				9	45	27.6 ± 57.5	.37
				10	45	38.6 ± 58.1	.02
				11	44	28.7 ± 54.0	.37
				12	45	31.1 ± 54.8	.34
				13	45	28.1 ± 47.1	.63
				14	45	33.7 ± 56.9	.20
				≥15	45	26.9 ± 52.9	.52
				Cohort overall		27.6 ± 53.1	N/A
9	4,5,6	15	-20.3 ± 69.2	7	14	-20.3 ± 76.5	.95	Wilcoxon signed-rank test
				Cohort overall		-20.3 ± 70.8	N/A
10	4,5,6	15	-29.6 ± 65.8	7	14	-23.7 ± 66.2	.24	Wilcoxon signed-rank test
				8	14	6.9 ± 67.0	<.001
				11	13	-59.4 ± 47.0	.02
				Cohort overall		-27.2 ± 65.9	N/A
11	5,6,7	15	-29.6 ± 65.8	9	14	-27.4 ± 35.4	.78	Wilcoxon signed-rank test
				Cohort overall		-26.8 ± 46.8	N/A
12	2,3,4	16	1.8 ± 23.0	8	14	-13.3 ± 17.1	.02	Wilcoxon signed-rank test
				9	14	-6.0 ± 16.2	.18
				10	14	-5.5 ± 19.1	.39
				11	14	-4.4 ± 21.5	.22
				12	14	-2.8 ± 17.1	.81
				13	14	-5.1 ± 20.9	.24
				14	14	-4.5 ± 16.2	.32
				≥15	14	-3.7 ± 24.8	.46
				Cohort overall		-3.7 ± 24.3	N/A
13	1,2,3	16	-10.8 ± 19.8	4	16	-7.9 ± 18.8	.08	Wilcoxon signed-rank test
				5	16	-8.8 ± 20.8	.56
				6	16	-7.5 ± 20.5	.19
				7	16	-5.0 ± 20.3	.02
				8	16	-5.1 ± 21.3	.06
				9	16	-2.7 ± 31.4	.50
				10	16	-12.5 ± 18.7	.71
				11	16	-9.6 ± 19.8	.67
				12	16	-0.7 ± 27.6	.03
				13	16	-3.0 ± 24.0	.03
				14	16	1.2 ± 36.2	.04
				≥15	16	-6.6 ± 34.5	.21
				Cohort overall		-6.6 ± 33.1	N/A
14	2,3,5	29	1.4 ± 23.5	6	29	2.0 ± 27.7	.74	Wilcoxon signed-rank test
				8	27	-2.2 ± 31.5	.82
				9	27	4.8 ± 27.5	.37
				11	27	-2.8 ± 20.0	.44
				Cohort overall		0.9 ± 25.4	N/A
a the first 3 study days in which SAIs were performed
b Statistical analysis was performed to see the mean difference from the Reference period
SAI, self-administration of the investigational medicinal product
